# Supplementary material for: Benthic fauna declined on a whitening Antarctic continental shelf
Source: Nat Commun. 2020 May 6;11:2226. doi: 10.1038/s41467-020-16093-z (PMC7203119; doi:10.1038/s41467-020-16093-z)
Supplement: Supplementary file 4 — Source Data [file 41467_2020_16093_MOESM4_ESM.xlsx]

## Sheet: Cover
Source Data for
BENTHIC FAUNA DECLINED ON A WHITENING ANTARCTIC CONTINENTAL SHELF
Santiago E.A. Pineda Metz1,2*, Dieter Gerdes1, Claudio Richter1,2
1Alfred-Wegener-Institut Helmholtz-Zentrum für Polar- und Meeresforschung, 27568 Bremerhaven, Germany
2Universität Bremen (Fachbereich 2, Biologie/Chemie), 28334 Bremen, Germany
*corresponding author:	+49 (471) 4831 – 1706, santiago.pineda.metz@awi.de
	+49 (471) 4831 – 1304, Claudio.Richter@awi.de

## Sheet: Fig.2
Source Data for
Fig. 2. Temporal changes in macrobenthos abundance, macrobenthos biomass, summer Southern Annular Mode index (SAM), sea-ice cover, iceberg area, and productivity for the time period 1986-2014.
	Results of linear regresions for total macrobenthic abundance and biomass, Southern Annular Mode (SAM), sea-ice cover, iceberg area, and productivity over time (Pearson regression with 9999 permutations)
			r2	p-value
		Total macrobenthic Abundance	-0.41	0.0013
		Total macrobenthic Biomass	-0.386	0.0014
		SAM	0.136	0.259
		Sea-ice cover	0.448	0.0098
		Iceberg area	0.273	0.0844
		Productivity	-448	0.0098
	Abundance and biomass anomaly of all independent multibox corer deployments
		Year	Total macrobenthic anomaly	Total macrobenthic biomass
		1988	4555.82	4.22627
			1426.57	5.07712
			8261.97	8.18754
			502.02	-5.92507
			-1498.64	-5.92275
		1989	7918.29	3.98367
			-789.033	-5.45
		1998	3042.64	-2.27949
			-793.2	1.20031
			-1781.88	-4.0903
			-2084.39	-0.708213
			-1440.79	3.51612
			-496.94	4.96509
			-2107.46	32.4162
			-3214.08	-8.30704
			-708.331	-1.52361
		2000	-2479.02	-5.86668
			-3708.7	-8.72214
			-2939.01	-7.54819
		2004	443.292	-1.8518
			-339.5	3.01942
			-1220.62	-1.81529
			238.053	-3.93209
			206.606	-4.31276
			369.48	1.17559
			2345.33	-0.345475
			-38.9553	0.193314
		2011	-2262.96	-5.82317
			-2150.35	-4.79399
			-2169.93	-5.88244
			-2252.41	-7.42579
			-3026.4	-7.27955
			-2390.8	-3.50397
		2014	561.343	-8.7365
			823.262	-8.77041
	Mean summer anomaly for the Southern Annular Mode (SAM), sea-ice cover, iceberg area, and productivity
	Mean	Year	SAM	Sea-ice cover (%)	Iceberg area (ha)	Productivity
		1988	-0.188333	-17.4843	-0.578671	41.4473
		1989	0.743667	-17.4015	-0.578671	25.881
		1990	0.381667	0.814545	-0.578671	30.7548
		1991	-0.0563333	19.9446	-0.0214322	4.9617
		1992	-1.22833	-15.274	-0.578671	-33.7669
		1993	-0.136333	-15.274	-0.500702	30.9739
		1994	1.28967	-9.25152	-0.0822969	17.2285
		1995	0.0616667	-18.9429	-0.484428	42.5835
		1996	0.193667	-14.2572	-0.474293	4.31463
		1997	0.179667	13.3421	0.239431	-13.4567
		1998	-0.428333	-23.2275	0.132302	47.6766
		1999	1.12167	-10.5295	-0.576046	20.5143
		2000	2.06967	4.60278	-0.578671	-21.744
		2001	-1.29233	18.7238	3.74982	-29.2101
		2002	0.609667	11.448	0.343513	-11.9051
		2003	-0.300333	-13.8639	-0.419597	26.1
		2004	-0.424333	20.2069	-0.44052	-36.0518
		2005	-0.182333	-25.6936	2.38816	47.1836
		2006	-0.596333	-31.8268	-0.578671	64.4338
		2007	0.369667	-6.25068	-0.554751	2.3331
		2008	1.17167	15.8393	-0.570168	-26.3682
		2009	0.849667	7.49401	-0.573716	-19.0243
		2010	-0.768333	18.0155	-0.448186	-25.541
		2011	0.687667	-11.7114	0.478138	19.7476
		2012	0.559667	18.4054	-0.472989	-31.3188
		2013	0.573667	25.2607	-0.578671	-35.2887
		2014	0.431667	21.6515	-0.50402	-33.0982
	Mean anomaly, standard error and number of independent multibox corer deployments for macrobenthic abundance and biomass
		Year	Total macrobenthic abundance		Total macrobenthic biomass		n
			Mean anomaly	SE	Mean anomaly	SE
		1988	2649.55	1709.5	1.12862	2.95373	5
		1989	3564.63		-0.733164		2
		1996	438.035	464.614	2.51695	2.03896	24
		1998	-1064.94	586.847	2.79879	3.93087	9
		2000	-3042.24	358.711	-7.379	0.828629	3
		2004	250.461	354.507	-0.983637	0.883388	8
		2011	-2375.48	134.743	-5.78482	0.608879	6
		2014	692.303		-8.75345		2

## Sheet: Fig.3
	Source Data for
	Fig. 3. Temporal changes in the proportion of each feeding guild to macrobenthic abundance and biomass.
		Mean contribution of each feeding guild to total macrobenthic abundance and biomass for each sampling season
			Abundance				Biomass				n
			Deposit feeders	Suspension feeders	Scavengers	Predators	Deposit feeders	Suspension feeders	Scavengers	Predators
		1988	0.375253	0.224969	0.0453725	0.249151	0.388245	0.3505	0.0185483	0.210183	5
		1998	0.346761	0.297206	0.102323	0.25371	0.222354	0.597987	0.0107326	0.168926	2
		1996	0.39578	0.241977	0.0563815	0.274358	0.240012	0.495938	0.00946636	0.198878	24
		1998	0.352448	0.203838	0.0812643	0.24361	0.444925	0.476984	0.0198564	0.269499	9
		2000	0.431002	0.206477	0.0257809	0.33674	0.323878	0.340475	0.0176807	0.317967	3
		2004	0.403586	0.279088	0.0307541	0.289721	0.396337	0.32435	0.0203278	0.244096	8
		2011	0.434199	0.227443	0.0194308	0.292339	0.429488	0.299801	0.0122646	0.226996	6
		2014	0.431463	0.240763	0.0221556	0.307593	0.862489	0.0427046	0.00184455	0.0418132	2

## Sheet: Fig.4
Source Data for
Fig. 4. Temporal changes in the frequency of megafaunal stage of recolonization following putative iceberg disturbance.
	Mean contribution of each 3D configuration category to megafaunal 3D configuration for each year were imagery transects were conducted
		Young Scour	--->				Apex community	n
		0	1	2	3	4	5
	1988	0.00757576	0.121332	0.300472	0.225836	0.225836	0.100168	12
	1996	0.0703423	0.076765	0.310056	0.193493	0.193493	0.0702555	27
	1998	0.0721042	0.0591051	0.279969	0.260079	0.260079	0.0719336	33
	2000	0.0539683	0.163492	0.27672	0.186067	0.186067	0.0924162	9
	2004	0.0328283	0.1829	0.27399	0.133658	0.133658	0.133658	11
	2011	0	0.180556	0.337302	0.19246	0.19246	0	3
	2014	0	0.658333	0.0833333	0.0416667	0.0416667	0	3

## Sheet: Fig.5
Source Data for
Fig. 5. Influence of productivity and iceberg presence on total benthic abundance and biomass, and abundance and biomass of major feeding guilds.
		Correlation statistic for Spearman correlations (9999 permutations) for macrobenthic abundance and biomass in relation with iceberg area (Iceberg area t0) and productivity of sampling summer (Productivity t0), productivity during summer of the year before sampling (Productivity t-1), and during summer two years before sampling (Productivity t-2).
				Productivity (t0)	Productivity (t-1)	Productivity (t-2)	Iceberg area (t0)
		Abundance
			Deposit feeders	0.006	-0.034	0.328	-0.372
			Suspension feeders	-0.009	-0.021	0.361	-0.349
			Scavengers	0.115	-0.041	0.248	-0.311
			Predators	0.017	-0.021	0.331	-0.351
			Total	0.028	-0.022	0.334	-0.363
		Biomass
			Deposit feeders	0.083	0.068	0.334	0.048
			Suspension feeders	0.253	0.192	0.268	0.003
			Scavengers	0.035	0.033	0.247	-0.06
			Predators	0.138	0.211	0.404	-0.042
			Total	0.272	0.209	0.353	-0.006
		p-values of Spearman correlations (9999 permutations) for macrobenthic abundance and biomass in relation with iceberg area (Iceberg area t0) and productivity of sampling summer (Productivity t0), productivity during summer of the year before sampling (Productivity t-1), and during summer two years before sampling (Productivity t-2).
				Productivity (t0)	Productivity (t-1)	Productivity (t-2)	Iceberg area (t0)
		Abundance
			Deposit feeders	0.477	0.595	0.0071	0.0026
			Suspension feeders	0.523	0.566	0.0042	0.0044
			Scavengers	0.194	0.614	0.034	0.0107
			Predators	0.448	0.554	0.0081	0.0042
			Total	0.413	0.56	0.0063	0.0027
		Biomass
			Deposit feeders	0.272	0.311	0.0238	0.638
			Suspension feeders	0.0304	0.0809	0.0061	0.518
			Scavengers	0.394	0.406	0.0342	0.328
			Predators	0.152	0.06	0.001	0.378
			Total	0.0218	0.0634	0.0039	0.486

## Sheet: Fig.S1
Source Data for
Supplementary Fig. 1. Temporal changes in benthic abundance (in ind m-2), for total community, deposit feeders, predators, scavengers and suspension feeders for the time period 1988-2014.
Mean summer anomaly, standard error and number of independent multibox corer deployments for total macrobenthic abundance and abundance of each feeding guild
		Results of linear regresions for total macrobenthic abundance and abundance of all feeding guilds over time (Pearson regression with 9999 permutations)
			r2	p-value
		Total macrobenthic abundance	-0.41	< 0,001
		Deposit feeders	-0.41	0.011
		Suspensionfeeders	-0.4	< 0,001
		Scavengers	-0.27	0.0159
		Predators	-0.38	0.0014
		Anomaly of total macrobnethic abundance and abundance of all feeding guilds for all independent multibox corer deployments
		Year	Total macrobenthic abundance	Deposit feeders	Suspensionfeeders	Scavengers	Predators
		1988	4555.82	2011.44	1149.68	159.114	1235.59
			1426.57	820.632	344.315	-22.6595	284.286
			8261.97	3275.61	2106.24	505.68	2374.44
			502.02	322.61	67.6901	19.0949	92.6255
			-1498.64	-635.51	-387.181	-97.8561	-378.094
		1989	7918.29	2540.83	2356.55	1087.63	1933.28
			-789.033	-516.352	84.5109	-15.5562	-341.636
		1996	376.84	173.084	183.327	-129.396	149.826
			-2716.69	-1045.61	-679.481	-190.693	-800.911
			2629.17	1280	1044.91	-39.7249	343.988
			-216.593	-61.6845	-213.821	-42.2895	101.202
			3584.74	1533.62	520.232	46.3539	1484.54
			-755.243	-133.621	-422.516	-129.246	-69.8592
			115.44	94.8555	96.5886	-116.783	40.7792
			-1192.93	-368.251	-304.041	-160.863	-359.771
			-1928.33	-743.961	-454.891	-158.119	-571.354
			1056.82	731.139	117.979	-105.736	313.442
			-1719.6	-606.361	-478.18	-142.158	-492.9
			-6.3167	183.937	-48.7809	-136.376	-5.09704
			2755.46	1371.23	814.786	60.7179	508.73
			5940.28	1251.71	1514.78	2314.52	859.278
			1658.02	486.282	459.965	21.1339	690.642
			1746.46	493.173	356.03	67.1919	830.066
			758.66	188.287	136.266	58.7419	375.366
			-2287.69	-979.115	-545.688	-157.306	-605.584
			-1601.56	-619.721	-486.768	-156.266	-338.804
			561.657	402.682	121.312	-116.086	153.749
			440.14	286.659	230.982	-118.139	40.6392
		1998	3042.64	869.596	561.316	1099.3	512.432
			-793.2	-245.021	-138.098	-126.006	-284.074
			-1781.88	-646.077	-533.466	-164.202	-438.134
			-2084.39	-916.035	-406.785	-139.086	-622.488
			-1440.79	-794.43	-296.543	159.102	-508.923
			-496.94	-88.9812	-357.746	-139.974	89.7618
			-2107.46	-839.416	-642.203	-77.3411	-548.499
			-3214.08	-1271.44	-874.548	-198.361	-869.734
			-708.331	-125.404	-295.959	-95.5176	-191.45
		2000	-2479.02	-957.835	-680.297	-181.14	-659.747
			-3708.7	-1510.11	-939.953	-209.646	-1048.99
			-2939.01	-1192.28	-798.596	-189.186	-758.944
		2004	443.292	202.416	88.9389	-65.58	217.517
			-339.5	-87.1215	23.5023	-91.5891	-184.292
			-1220.62	-327.661	-317.616	-173.089	-402.255
			238.053	91.5733	37.3236	-73.4973	182.653
			206.606	10.5946	304.789	-114.751	5.97252
			369.48	241.724	61.3872	-114.89	181.258
			2345.33	609.948	945.763	54.2907	735.33
			-38.9553	-64.203	134.032	-132.738	23.954
		2011	-2262.96	-891.859	-570.179	-178.784	-622.139
			-2150.35	-712.286	-667.387	-173.898	-596.783
			-2169.93	-890.192	-565.013	-168.664	-546.062
			-2252.41	-852.927	-571.536	-186.76	-641.189
			-3026.4	-1196.5	-802.543	-200.619	-826.739
			-2390.8	-929.242	-612.659	-195.69	-653.213
		2014	561.343	273.532	57.7133	-117.945	348.042
			823.262	502.063	171.571	-108.659	258.288
		Mean summer anomaly, standard error and number of independent multibox corer deployments for macrobenthic abundance
			Year	Total macrobenthic abundance		Deposit feeders		Suspension feeders		Scavengers		Predators		n
				Mean anomaly	SE	Mean anomaly	SE	Mean anomaly	SE	Mean anomaly	SE	Mean anomaly	SE
			1988	2649.55	1709.5	1158.96	679.743	656.149	440.363	112.675	106.772	721.769	489.502	5
			1989	3564.63		1012.24		1220.53		536.038		795.821		2
			1996	438.035	464.614	186.587	166.101	93.4754	123.156	31.8797	115.616	126.094	122.25	24
			1998	-1064.94	586.847	-450.801	211.467	-331.559	133.104	35.3234	137.375	-317.901	138.152	9
			2000	-3042.24	358.711	-1220.08	160.032	-806.282	75.0547	-193.324	8.48509	-822.562	116.781	3
			2004	250.461	354.507	84.6588	98.3502	159.765	127.87	-88.9804	23.7716	95.0174	117.898	8
			2011	-2375.48	134.743	-912.168	64.6774	-631.553	37.716	-184.069	5.11496	-647.688	39.0316	6
			2014	692.303		387.797		114.642		-113.302		303.165		2

## Sheet: Fig.S2
Source Data for
Supplementary Fig. 2. Temporal changes in benthic biomass (in gC m-2), for total community, deposit feeders, suspension feeders, scavengers, and predators for the time period 1988-2014.
Mean summer anomaly, standard error and number of independent multibox corer deployments for total macrobenthic biomass and biomass of each feeding guild
		Results of linear regresions for total macrobenthic biomass and biomass of all feeding guilds over time (Pearson regression with 9999 permutations)
			r2	p-value
		Total macrobenthic abundance	-0.31	0.0065
		Deposit feeders	-0.21	0.0493
		Suspensionfeeders	-0.26	0.0194
		Scavengers	-0.24	0.0309
		Predators	-0.24	0.0318
		Anomaly of total macrobnethic biomass and biomass of all feeding guilds for all independent multibox corer deployments
		Year	Total macrobenthic biomass	Deposit feeders	Suspensionfeeders	Scavengers	Predators
		1988	4.22627	3.4611	-0.446006	0.13784	1.07334
			5.07712	4.4047	-1.42771	0.152041	1.94809
			8.18754	1.28539	6.27574	0.0654618	0.560959
			-5.92507	-1.53637	-3.18666	-0.0414787	-1.16057
			-5.92275	-1.70869	-2.97388	0.028845	-1.26903
		1989	3.98367	0.151759	3.54195	0.0255875	0.264368
			-5.45	-2.16141	-1.80362	-0.0956166	-1.38935
		1996	-2.64812	-0.366259	-1.84152	-0.0254361	-0.414913
			-4.32345	-0.556034	-3.1303	-0.0342038	-0.602917
			-3.52822	-0.896756	-1.74329	-0.0409511	-0.847221
			-1.62548	-1.39977	-1.82224	-0.0677024	1.66423
			-2.80825	0.000526731	-2.71066	0.00769993	-0.105824
			-4.26407	-0.841173	-2.61792	-0.0419078	-0.763067
			-3.09021	-1.48927	-0.54457	-0.0596256	-0.996745
			-4.73962	-1.48271	-2.58717	-0.076299	-0.593445
			-8.77038	-2.79138	-3.93844	-0.120844	-1.91971
			1.71478	-0.844466	3.43186	-0.0425504	-0.83007
			8.84017	7.29737	2.71179	-0.0613608	-1.10763
			1.81387	-0.485028	1.14792	-0.0244179	1.17539
			4.37316	2.16379	1.64773	0.404561	0.157076
			4.81381	-1.48666	-1.81401	0.0339967	8.08048
			11.199	0.899335	9.69456	0.0555735	0.549568
			30.7464	1.2846	28.0555	0.0439416	1.36233
			20.393	5.12275	15.4055	0.0122897	-0.147594
			-1.26004	-0.936002	-2.55072	-0.0702566	2.29695
			-4.88958	-1.01463	-2.9595	-0.0525768	-0.862882
			3.86973	0.179021	-0.0900032	-0.00203265	3.78274
			7.03957	-0.737991	8.06149	-0.00850609	-0.27543
		1998	-2.27949	-0.449843	-2.53144	0.208795	0.493004
			1.20031	2.24607	-0.035171	0.162605	-1.17319
			-4.0903	-0.899471	-2.21062	-0.082838	-0.897373
			-0.708213	-1.11507	-1.68763	-0.0805257	2.17501
			3.51612	-1.68021	6.56789	-0.0512587	-1.32029
			4.96509	-0.980668	6.39452	-0.0534643	-0.395291
			32.4162	17.578	4.46197	0.647825	9.72844
			-8.30704	-2.5282	-3.86982	-0.11668	-1.79234
			-1.52361	0.953823	-1.52756	-0.0188322	-0.931039
		2000	-5.86668	-1.85438	-2.6602	-0.0671613	-1.28494
			-8.72214	-2.77427	-3.92918	-0.120599	-1.89809
			-7.54819	-2.39402	-3.8035	-0.102178	-1.24849
		2004	-1.8518	-0.62444	-2.15814	-0.00686745	0.937648
			3.01942	2.88843	-1.3053	0.135924	1.30036
			-1.81529	0.223518	-1.75855	0.0196001	-0.299855
			-3.93209	-1.55533	-1.61052	0.00466753	-0.770909
			-4.31276	-0.309374	-2.65677	-0.0705281	-1.27609
			1.17559	2.26909	-1.32749	0.0785092	0.155483
			-0.345475	0.76412	-1.9492	0.143805	0.695801
			0.193314	-0.923121	1.77182	0.010452	-0.665839
		2011	-5.82317	-1.58906	-3.08909	-0.0850739	-1.05994
			-4.79399	-0.878952	-2.9992	-0.0540547	-0.861781
			-5.88244	-1.78138	-2.62821	-0.101954	-1.37089
			-7.42579	-2.14087	-3.55087	-0.0943058	-1.63975
			-7.27955	-2.06521	-3.56346	-0.104069	-1.54681
			-3.50397	-0.347379	-2.25323	-0.0613092	-0.842058
		2014	-8.7365	-2.75632	-3.93885	-0.12127	-1.92006
			-8.77041	-2.79123	-3.93807	-0.121285	-1.91983
		Mean summer anomaly, standard error and number of independent multibox corer deployments for macrobenthic biomass
			Year	Total macrobenthic biomass		Deposit feeders		Suspension feeders		Scavengers		Predators		n
				Mean anomaly	SE	Mean anomaly	SE	Mean anomaly	SE	Mean anomaly	SE	Mean anomaly	SE
			1988	1.18123	2.95373	-0.351703	1.25173	0.0685418	1.73209	0.230556	0.035682	1.12862	0.630609	5
			1989	-1.00483		0.869168		-0.0350145		-0.56249		-0.733164		2
			1996	0.0771082	2.03896	1.99076	0.507735	-0.00812422	1.68902	0.457205	0.0227005	2.51695	0.479234	24
			1998	1.45827	3.93087	0.618014	2.06906	0.0684029	1.35376	0.654103	0.081684	2.79879	1.20142	9
			2000	-2.34089	0.828629	-3.46429	0.266875	-0.0966461	0.403679	-1.47717	0.0156722	-7.379	0.21072	3
			2004	0.341611	0.883388	-1.37427	0.550144	0.0394453	0.476185	0.00957536	0.0261889	-0.983637	0.322758	8
			2011	-1.46714	0.608879	-3.01401	0.290117	-0.0834611	0.210047	-1.22021	0.00864545	-5.78482	0.141721	6
			2014	-2.77377		-3.93846		-0.121277		-1.91995		-8.75345		2
